# Supplementary material for: FLOWERING LOCUS C -dependent and -independent regulation of the circadian clock by the autonomous and vernalization pathways
Source: BMC Plant Biol. 2006 May 31;6:10. doi: 10.1186/1471-2229-6-10 (PMC1525167; doi:10.1186/1471-2229-6-10)
Supplement: Additional file 1 — Robustness of rhythmicity of all lines examined MS EXCEL file containing 3 worksheets. These include RAE plots for all genotypes examined (sorted with respect to Figure 1, 2, 3 in the main article body). [file 1471-2229-6-10-S1.xls]

## Sheet: Supplementary 1 (RAE fig1)
Supplementary Fig 1

## Sheet: Supplementary 2 (RAE fig2)
Supplementary Fig 2

## Sheet: Supplementary 3 (RAE fig3)
Supplementary Fig 3
